# Supplementary material for: Safety and efficacy of low dose pioglitazone compared with standard dose pioglitazone in type 2 diabetes with chronic kidney disease: A randomized controlled trial
Source: PLoS One. 2018 Oct 31;13(10):e0206722. doi: 10.1371/journal.pone.0206722 (PMC6209355; doi:10.1371/journal.pone.0206722)
Supplement: S1 File — (XLSX) [file pone.0206722.s001.xlsx]

## Sheet: data pio
HN	Pioglitazone	GENDER	AGE	HYPERTENSION	CVA	DLP	CVD	OTHER	CKDstage	ACEI	ARB	BB	CCB	DIURETIC	VASODILATOR	AB	INSULIN	SU	MFM	DPP4I	INCRETIN	ALPHA	M0NYHC	M0EDEMA	M0BW	M0BMI	M0TBW	M0ICW	M0ECW	M0BFM	M0SBP	M0DBP	M0FPG	M0A1C	M0LDL	M0AST	M0ALT	M0RBC	M0UPCR	M0UNa	M0GFR	M2NYHC	M2EDEMA	M2BW	M2BMI	M2TBW	M2ICW	M2ECW	M2BFM
35032/50	15 mg	FEMALE	62	YES	NO	YES	NO	RC	3a	NO	NO	NO	YES	NO	NO	NO	YES	YES	NO	NO	NO	NO	2	NONE	41.6	19	24.2	14.2	10	8.9	160	90	309	12.4	185	20	23	>5	13	39	60	2	TRACE	46.9	21.4	26.6	15.5	11.1	10.9
78592/46	15 mg	MALE	54	YES	NO	YES	NO		3a	NO	NO	NO	NO	NO	NO	NO	YES	NO	YES	NO	NO	NO	1	NONE	81	26.47					93	64	405	10.7	166	13	12	NEGATIVE	0.24	108	48.1	1	TRACE	80.5	26
34195/45	15 mg	FEMALE	64	YES	NO	YES	NO		4	NO	NO	NO	YES	NO	NO	NO	YES	NO	NO	NO	NO	NO	2	NONE	70.4	29.3	31.9	19.1	12.8	27.3	149	83	147	15.4	98	20	10	>5	2.22	88	25.8	2	1+	77.3	33.5	33.7	20	13.7	31.8
15555/46	15 mg	FEMALE	69	YES	NO	NO	NO		2	YES	NO	YES	YES	NO	NO	NO	NO	NO	YES	NO	NO	NO	2	NONE	79.5	29.9	32.9	19.8	13.1	35.1	154	90	148	7.5	117	14	11	NEGATIVE	0.04	95	88.6	2	NONE	80.3	30.2	32.6	19.5	13.1	36.2
17798/58	15 mg	FEMALE	45	YES	NO	YES	NO		1	YES	NO	NO	YES	NO	NO	NO	YES	YES	YES	NO	NO	NO	1	NONE	65						149	102	213	8.6	162	20	21	NEGATIVE	0.24	40	126.1
13992/43	15 mg	FEMALE	81	YES	NO	YES	NO		4	NO	NO	NO	YES	NO	YES	NO	YES	NO	NO	NO	NO	NO	2	NONE	65.7	27	32.7	19.6	13.1	21.3	162	72	120	8.4	264	24	17	43105	3.5	39	24.3	2	TRACE	65.3	26.8	31	18.6	12.4	23
20813/44	15 mg	FEMALE	57	YES	NO	YES	NO		2	YES	NO	NO	NO	NO	NO	NO	NO	YES	YES	NO	NO	YES	1	NONE	47	20.9	25.4	15.5	9.9	12.6	125	77	236	9.1	126	24	20	NEGATIVE	0.1	41	82.1	1	NONE	48.7	21.6	25.3	15.3	10	14.3
50922/50	15 mg	MALE	53	NO	NO	NO	NO		1	NO	NO	NO	NO	NO	NO	NO	YES	NO	NO	NO	NO	NO	1	NONE	74.1	26.3	42.2	25.8	16.3	17.1	110	73	234	8.8	97	16	17	>5	0.08	134	115.6	1	NONE
54946/48	15 mg	MALE	54	YES	NO	YES	NO	vitD def	1	YES	NO	NO	YES	NO	NO	NO	YES	NO	YES	NO	NO	NO	1	NONE	77.5	29.2	38.8	23.7	15.1	25.1	119	79	158	7.7	123	26	23	43105	0.09	74	101	1	NONE	78	29.4	39	24	15	26
94400/44	15 mg	MALE	54	YES	NO	YES	NO		1	YES	NO	NO	NO	NO	NO	NO	YES	YES	YES	NO	NO	YES	1	NONE	58.5	23.1	33.2	20.5	12.6	13.5	137	88	126	9.3	123	32	35	NEGATIVE	0.2	81	97	1	NONE	59.6	24.5	30.9	9.2	11.7	17.7
75634/46	15 mg	FEMALE	53	YES	NO	YES	NO		1	NO	YES	NO	NO	NO	NO	NO	NO	YES	YES	NO	NO	NO	1	NONE	77.6	32.3	32.9	20.3	12.6	32.9	126	80	151	8.1	140	16	22	NEGATIVE	0.11	174	105.1	1	NONE	78.7	32.8	31.7	19.6	12.1	35.7
23376/45	15 mg	MALE	75	YES	NO	YES	YES		3a	YES	NO	NO	NO	NO	NO	NO	NO	YES	YES	NO	NO	NO	1	NONE	69.2	26.7	38.1	23.6	14.5	17.5	136	90	172	9.5	105	21	26	NEGATIVE	0.64	83	58.8	1	NONE	72.1	27.8	41.2	24.7	16.5	16.8
3532/43	15 mg	FEMALE	69	YES	NO	YES	NO		3a	NO	NO	NO	NO	NO	NO	NO	NO	NO	NO	NO	NO	NO	1	NONE	57	23.7	26.5	15.8	10.7	21.1	100	61	164	8.8	75	22	20	>5	0.17	90	51.7	1	NONE	59.5	25.8	27.1	16.2	10.9	22.8
19644/44	15 mg	FEMALE	67	YES	NO	YES	NO	OAknee	4	NO	NO	NO	YES	NO	NO	NO	YES	NO	NO	NO	NO	NO	2	NONE	41.6	18.5	21.2	12.6	8.6	12.8	149	78	172	8.3	47	16	11	NEGATIVE	2.54	54	21.3	2	TRACE	40.9	16.6	22.4	13.4	9	10.4
2644/54	15 mg	MALE	59	YES	NO	YES	NO	RC	2	YES	NO	NO	NO	NO	NO	NO	NO	YES	YES	NO	NO	NO	1	NONE	97.6	32.2	46.2	28.2	18	34.9	129	89	149	7.6	153	34	69	NEGATIVE	0.03	69	82	1	NONE	99.7	32.6	47.7	29.1	18.6	35
47532/48	15 mg	MALE	72	YES	NO	YES	NO		3b	NO	YES	NO	YES	NO	NO	NO	YES	NO	NO	NO	NO	NO	1	NONE	67	26.9	44	26.6	17.4	15.8	130	67	54	8.6	85	27	37	43105	0.7	107	32.38	1	NONE	72.8	27.7	40.3	24.5	15.8	18.5
25107/54	15 mg	MALE	42	YES	NO	YES	NO		2	YES	NO	NO	NO	NO	NO	NO	NO	YES	YES	NO	NO	NO	1	NONE	74	26.6	39	25	14	21	126	95	246	11.3	113	15	19	NEGATIVE	0.05	103	74.14	1	NONE	74.3	27.3	39.7	25.3	14.4	20.2
48207/50	15 mg	FEMALE	46	YES	NO	YES	NO		1	YES	NO	NO	NO	NO	NO	NO	NO	YES	YES	NO	NO	NO	1	NONE	90.8	37.3	35.3	21.2	14.1	43.2	126	80	248	10.1	64	23	35	NEGATIVE	0.19	70	104	1	NONE
33190/55	15 mg	MALE	87	YES	NO	YES	YES	AF	3a	NO	NO	NO	NO	NO	NO	NO	YES	NO	NO	NO	NO	NO	1	NONE	71.3	22	38.1	27.6	18.5	9.3	139	66	225	8	70	30	26	NEGATIVE	0.19	68	49	1	NONE	70.4	25.9	38.1	22.8	15.2	19.1
1028/49	15 mg	MALE	50	YES	NO	YES	NO		2	NO	YES	NO	YES	NO	NO	NO	YES	NO	YES	NO	NO	NO	2	NONE	68.4	22.6	37.8	22.2	15.6	17.5	150	90	160	8.7	102	20	28	43105	1.4	109	87.37	2	NONE	71.6	23.6	37.8	17.5	12.5	31.1
23446/56	15 mg	FEMALE	59	YES	NO	YES	NO		3a	NO	YES	NO	YES	NO	NO	NO	NO	YES	YES	NO	NO	NO	1	NONE	54	25	29.2	17	12.2	15	140	70	205	7.6	128	16	13	43105	7.85	70	55	1	2+	56.8	25.2	31	18.2	12.8	15.1
23314/52	15 mg	MALE	71	YES	NO	YES	NO		3b	NO	NO	NO	YES	NO	NO	NO	NO	YES	NO	NO	NO	NO	1	NONE	69.2	26	35.8	21.5	14.3	20.9	134	74	176	8.5	97	17	18	NEGATIVE	0.13	81	37	1	NONE	71.4	26.9	36.2	21.7	14.5	22.6
54102/45	15 mg	FEMALE	50	YES	NO	YES	NO		1	NO	YES	NO	YES	NO	NO	NO	YES	NO	YES	NO	NO	NO	1	NONE	63.2	28	29.8	18	11.8	22.9	129	78	127	7.8	122	23	29	NEGATIVE	0.07	41	104.1	1	NONE	64.1	26.7	31.3	19	12.2	21.8
89668/43	15 mg	FEMALE	58	YES	NO	YES	NO		1	NO	YES	YES	YES	NO	NO	NO	YES	NO	YES	NO	NO	NO	1	NONE	92	40.8	31	19	12	55	122	70	237	8.2	108	12	12	NEGATIVE	0.1	74	95.8	1	NONE	97.2	43.2	31.5	19	12.5	54.6
22813/58	15 mg	MALE	70	YES	NO	YES	NO	stroke	3b	NO	NO	NO	NO	YES	NO	NO	NO	YES	YES	NO	NO	NO	2	NONE	70	27	31.6	19.4	12.2	27	144	68	107	8.7	113	18	17	NEGATIVE	0.16	39	32.8	2	NONE	68.5	25.8	30.1	18.3	11.9	27.5
85665/43	15 mg	FEMALE	70	YES	YES	YES	NO		2	YES	NO	NO	NO	NO	NO	NO	NO	YES	YES	NO	NO	NO	2	NONE	62.7						141	78	152	7.9	88	28	48	NEGATIVE	0.08	147	64.9	2	NONE	58
55018/57	15 mg	MALE	53	YES	YES	YES	NO		2	NO	YES	NO	NO	YES	NO	NO	NO	NO	YES	NO	NO	NO	2	NONE	94.5	34.7	42.4	26	16.4	37.1	121	81	121	7.8	75	18	13	NEGATIVE	0.08	107	76.2	2	NONE	95	34.9	43.9	26.7	17.2	35.8
28320/50	15 mg	FEMALE	72	YES	NO	NO	NO		2	NO	NO	NO	NO	NO	NO	NO	NO	YES	YES	NO	NO	NO	1	NONE	56.9	23.1	28.6	17.2	11.4	18.3	128	82	152	8.3	83	26	28	NEGATIVE	0.11	109	74	1	NONE
51490/51	15 mg	FEMALE	75	YES	NO	YES	NO		3a	NO	YES	NO	YES	NO	NO	NO	NO	YES	YES	NO	NO	NO	1	NONE	68	26.6	29.3	17.6	11.6	28.2	103	65	131	7.5	70	18	14	43105	0.05	22	49.2	1	NONE	66.8	26.1	27.9	16.9	11	28.8
20557/48	15 mg	FEMALE	42	NO	NO	YES	NO		1	NO	NO	NO	NO	NO	NO	NO	NO	YES	YES	NO	NO	NO	1	NONE	52.8	22.6	24.3	14.9	9.5	19.6	122	87	148	7.5	129	47	65	NEGATIVE	0.09	65	119	1	NONE	54.1	23.1	24.8	15	9.8	20.2
41840/42	15 mg	MALE	59	NO	NO	YES	NO	CHB	1	NO	NO	NO	NO	NO	NO	NO	NO	YES	YES	NO	NO	NO	1	NONE	75.4	28.4	42.3	26	16.3	18.2	118	71	178	8.3	120	27	26	NEGATIVE	0.03	61	93	1	NONE
33027/58	15 mg	FEMALE	49	YES	NO	YES	NO		1	YES	NO	NO	NO	NO	NO	NO	NO	YES	YES	NO	NO	NO	1	NONE	77.7	37	29	17.4	11.7	38.5	146	89	225	11.3	171	17	10	NEGATIVE	0.18	155	122.7	1	1+	80.6	40	28.5	17.2	11.3	42.2
85584/45	15 mg	FEMALE	75	YES	NO	YES	YES		3a	YES	NO	NO	YES	NO	NO	NO	YES	NO	YES	NO	NO	NO	2	NONE	57.5	24.6	25.6	15.3	10.3	22.8	147	75	310	9.5	47	108	86	NEGATIVE	0.47	46	55.2	2	NONE	62.7	27.1	26.8	15.9	10.9	26.4
781/55	15 mg	FEMALE	64	YES	NO	YES	NO		4	NO	NO	YES	YES	NO	NO	YES	YES	NO	NO	NO	NO	NO	2	NONE	63.5	27.5	24.3	14.4	9.9	30.7	190	110	493	11.9	174	15	15	43105	6.29	62	13.12	2	NONE	64	26.6	26.9	16.1	10.8	27.5
50900/51	15 mg	MALE	75	YES	NO	YES	NO		4	NO	NO	NO	NO	YES	NO	YES	YES	NO	NO	NO	NO	NO	2	NONE	71.1	26.1	32.7	19.8	12.9	26.6	136	79	320	11.3	225	27	29	NEGATIVE	0.64	86	28.2	2	NONE	72.7	27.7	32.7	19.8	12.9	28.2
13115/46	15 mg	MALE	54	YES	NO	YES	NO		2	NO	NO	NO	YES	NO	NO	NO	NO	YES	YES	NO	NO	NO	1	NONE	77.5	29.5	40.3	25.2	15.1	22.7	142	101	310	12.3	76	29	56	NEGATIVE	0.06	56	84.9	1	NONE	75.6	28.8	40.2	25.3	14.9	21
41912/56	15 mg	MALE	79	YES	NO	YES	NO		3b	YES	NO	YES	YES	NO	NO	NO	NO	YES	NO	NO	NO	NO	1	NONE							157	79	151	7.9	84	19	13	NEGATIVE	0.15	16	40.3	1	NONE
28112/47	7.5mg	MALE	33	YES	NO	NO	NO		2	NO	NO	NO	NO	NO	NO	NO	NO	NO	YES	NO	NO	NO	1	NONE	78.4	29.4					141	99	212	9.2	169	26	33	NEGATIVE	0.03	68	87.74
40676/51	7.5mg	FEMALE	69	YES	NO	YES	NO		2	NO	NO	NO	NO	NO	NO	NO	NO	YES	NO	NO	NO	NO	2	NONE	62	23.3	29	17	12	24.8	177	84	207	11.5	186	20	22	NEGATIVE	0.38	109	88.69	2	NONE	64.5	25.2	28.9	17.3	11.6	25.3
28542/50	7.5mg	MALE	72	YES	NO	YES	YES		3b	NO	NO	YES	NO	NO	NO	NO	YES	NO	NO	NO	NO	NO	2	1+	95.4	31.9	43.4	25.7	17.7	36.9	142	75	211	9.4	72	19	16	43105	6	37	30.1	2	1+	93.8	31.7	40.6	24.1	16.9	39
67453/42	7.5mg	FEMALE	81	YES	NO	YES	NO	AD	5	NO	NO	YES	NO	NO	NO	YES	NO	YES	NO	NO	NO	NO	2	NONE	48	20	29.6	17.3	12.3	8.2	150	60	207	8.5	55	25	11	NEGATIVE	2.3	123	11.26	2	NONE	52.7	21.9	33	19.1	13.9	8.4
41831/43	7.5mg	MALE	64	YES	NO	YES	YES		2	NO	NO	YES	NO	NO	NO	NO	NO	NO	YES	NO	NO	NO	2	NONE	74.7	27.4	35	21.1	13.9	27.4	135	81	142	8.6	64	27	28	NEGATIVE	0.08	66	70	2	NONE	72.7	26.7	33.7	20.4	13.3	27.2
10273/44	7.5mg	FEMALE	66	YES	NO	YES	NO		3a														2	NONE	68.7	31.4	28	16.9	11.1	30.9	148	74	116	7.5	96	19	22	43105	0.09	164	58.85	2	NONE	68	30.6	28.3	17	11.3	29.7
9247/45	7.5mg	MALE	75	YES	NO	YES	NO		3b	NO	YES	NO	YES	NO	NO	NO	NO	NO	NO	NO	NO	NO	1	NONE	61.8	24.1	34.4	20.6	13.8	15.5	141	75	91	8.5	71	15	13	NEGATIVE	0.37	188	44.89	1	NONE	62.4	24.4	34.5	20.7	13.8	15.9
50173/50	7.5mg	FEMALE	46	YES	NO	YES	NO		3a	NO	YES	NO	NO	NO	NO	NO	NO	YES	YES	NO	NO	NO	1	NONE	78.4	30.6	33.6	20.4	13.2	32.7	152	83	137	8.8	127	24	31	NEGATIVE	0.62	47	54.3	1	NONE
20562/50	7.5mg	MALE	72	YES	NO	YES	YES	gout	4	YES	NO	NO	NO	NO	NO	NO	NO	NO	NO	NO	NO	NO	1	NONE	69.9	24.2	37	22.9	14.1	19.5	135	73	142	7.5	88	37	32	NEGATIVE	0.09	50	28.8	1	NONE	70.5	24.4	37.7	23	14.7	19.3
9458/57	7.5mg	FEMALE	71	YES	NO	YES	NO	CAbreast	1	NO	YES	NO	YES	NO	NO	NO	NO	NO	NO	NO	NO	NO	1	NONE							140	77	154	8.5	108	16	15	NEGATIVE	0.13	63	92	1	NONE
4130/45	7.5mg	FEMALE	78	YES	NO	YES	NO		3b	NO	YES	NO	YES	NO	NO	NO	NO	YES	YES	NO	NO	NO	2	NONE	48.9	19.1	27.1	16.2	10.9	12.2	128	65	137	8	101	19	14	NEGATIVE	0.14	151	39.3	2	NONE	48.4	18.9	26.9	16.1	10.8	11.9
79141/44	7.5mg	FEMALE	75	YES	NO	YES	NO		2	YES	NO	YES	YES	NO	NO	NO	NO	YES	NO	NO	NO	NO	2	NONE	62.7	28.6	27.6	16.6	11	25.4	135	66	200	8.5	105	33	45	NEGATIVE	0.46	148	85	2	NONE	63.4	28.9	26.6	16.1	10.5	27.4
53428/44	7.5mg	MALE	75	YES	NO	YES	NO		3b	NO	YES	NO	NO	NO	NO	NO	YES	NO	NO	NO	NO	NO	2	NONE	82.4	30.3	38.1	23	15.1	30.8	110	60	116	7.5	114	20	15	NEGATIVE	0.04	80	44.5	2	TRACE	82.9	30.4	37.3	22.4	14.9	32
32946/51	7.5mg	MALE	51	YES	NO	YES	YES		5	YES	NO	YES	YES	YES	NO	NO	YES	NO	NO	NO	NO	NO	1	NONE	80.6	28.7	43.4	26.9	16.5	22	109	66	76	7.9	130	13	11	NEGATIVE	2.49	37	8.25	1	NONE	77.8	28.6	39.9	24.2	15.7	24
2216/45	7.5mg	FEMALE	68	YES	NO	YES	NO		3b	NO	NO	NO	NO	NO	NO	NO	YES	NO	YES	NO	NO	NO	2	NONE	53	23.5	27	17	10	18.5	138	70	141	7.6	96	24	21	NEGATIVE	0.13	87	38.63	2	NONE	55	24.4	28.8	17.4	11.4	16.1
62850/42	7.5mg	MALE	75	YES	NO	YES	NO		3b	NO	YES	NO	YES	NO	NO	NO	YES	YES	NO	NO	NO	NO	2	NONE	70.8	26	35.1	21	14	23.5	133	72	72	10.1	99	22	29	NEGATIVE	0.52	81	41.5	2	NONE	71.2	26.8	33.5	20.4	13.1	25.9
5197/42	7.5mg	MALE	51	YES	YES	YES	NO	NASH	1	NO	YES	NO	YES	NO	NO	NO	NO	YES	YES	NO	NO	NO	1	NONE	81.5	28.9	46.5	28.7	17.9	18.6	140	90	147	8.5	64	72	66	NEGATIVE	0.07	167	98	1	NONE	80.1	28.4	44.4	27.3	17.1	19.9
19735/48	7.5mg	FEMALE	65	NO	NO	NO	NO	SS	2	NO	NO	NO	NO	NO	NO	NO	NO	NO	YES	NO	NO	NO	2	NONE	70.8	31.5	29.8	17.9	11.9	30.6	126	71	185	9				NEGATIVE	0.09	140	90	2	NONE	74.5	33.1	31.5	18.8	12.7	32.1
15681/52	7.5mg	FEMALE	73	YES	NO	YES	NO		3a	YES	NO	NO	YES	NO	NO	NO	YES	YES	NO	NO	NO	NO	2	NONE	53.2	23.6	26	15.8	10.2	17.9	132	70	211	10.7	146	28	31	NEGATIVE	0.08	141	49.9	2	NONE	54.6	24.3	26.4	16.2	10.3	18.6
8398/46	7.5mg	FEMALE	45	NO	NO	NO	NO		1	NO	NO	NO	NO	NO	NO	NO	NO	YES	YES	NO	NO	NO	1	NONE	59.6	25.5	30.3	18.4	11.9	18.5	120	70	160	8.9	105	12	9	NEGATIVE	0.15	60	110	1	NONE	59.6	25.5	28.1	17	11.1	21.5
2423/50	7.5mg	MALE	74	YES	NO	YES	YES		4	NO	NO	YES	NO	YES	NO	NO	YES	NO	NO	NO	NO	NO	2	NONE	67	24.8	36	21	14	15	99	55	174	9.7	76	24	15	NEGATIVE	0.3	83	22.06	2	NONE	64.2	23.6	36.7	21.9	14.8	14.7
72652/46	7.5mg	MALE	60	YES	NO	YES	NO		5	NO	NO	NO	YES	NO	NO	NO	NO	NO	NO	NO	NO	NO	1	NONE	92.1	31.1	45.8	28	17.8	30	127	90	213	10.7	92	10	9	NEGATIVE	0.9	74	10.3	2	NONE	96.1	32.1	49.8	30	19.8	28.8
18298/46	7.5mg	FEMALE	77	YES	NO	YES	YES		3b	NO	NO	YES	YES	YES	NO	NO	YES	NO	NO	NO	YES	NO	2	NONE	56.3	22.3	22.9	13.5	9.4	25.2	110	57	550	14.6	132	11	22	NEGATIVE	0.13	6	36.2	2	NONE	64.1	25.4	28.7	16.8	11.9	25.2
32739/47	7.5mg	FEMALE	74	YES	NO	YES	NO	asthma	3a	NO	YES	NO	YES	NO	NO	NO	NO	YES	YES	NO	NO	YES	1	NONE	58.6	24.7	29.3	17.6	11.7	18.9	126	82	174	8.5	154	18	18	NEGATIVE	0.1	95	49.5	1	NONE	60.4	26.8	27.9	16.7	11.2	22.6
46827/49	7.5mg	MALE	41	YES	NO	YES	NO		1	YES	NO	NO	NO	NO	NO	NO	YES	NO	YES	NO	NO	NO	1	NONE	66.1	24.3	36.6	22.7	13.9	16.4	129	78	197	8.6	83	15	18	NEGATIVE	0.06	78	117.2	1	NONE	65.3	24	35.3	22	13.4	17.3
43360/42	7.5mg	FEMALE	83	YES	NO	YES	NO		3a	NO	NO	NO	YES	NO	NO	NO	NO	YES	NO	NO	NO	NO	2	NONE	55.7	24.1	25.1	14.9	10.2	21.8	100	60	197	9.3	75	16	17	NEGATIVE	0.05	42	46.5	2	NONE	55.6	24.4	24.8	14.7	10.1	22
56644/49	7.5mg	FEMALE	58	YES	NO	YES	NO		3a	NO	NO	NO	YES	NO	NO	NO	NO	NO	YES	NO	NO	NO	1	NONE	70.7	29.5	31	19	12	27.8	133	82	135	8.7	149	17	21	NEGATIVE	0.12	120	59.7	1	NONE	70.6	29.4	30.7	18.8	11.9	28.9
34931/45	7.5mg	FEMALE	59	NO	NO	YES	NO		1	NO	NO	NO	NO	NO	NO	NO	NO	NO	NO	NO	NO	NO	1	NONE	54.4	23.16	29	18	12	15	150	90	185	8.4	163	50	49	43105	0.22	136	107.03	1	NONE	53.9	19.8	29.2	17.8	11.4	14.2
1390/45	7.5mg	FEMALE	58	YES	NO	YES	NO	GS	3a	YES	NO	YES	NO	NO	NO	NO	NO	YES	YES	NO	NO	NO	1	NONE	73.4	27	34.8	20.9	13.9	26.3	124	69	179	7.5	140	14	7	NEGATIVE	0.1	96	49.9	1	NONE
705176/52	7.5mg	FEMALE	50	YES	NO	YES	NO		1	NO	NO	NO	NO	NO	NO	NO	NO	YES	YES	NO	NO	NO	1	NONE							132	96	153	8.4	143	27	46				113.2	1	NONE
4252/45	7.5mg	FEMALE	79	NO	NO	NO	NO	CAcolon	1	NO	NO	NO	NO	NO	NO	NO	NO	YES	YES	NO	NO	NO	1	NONE	50.8	20.9	26.6	15.9	10.7	14.6	124	80	189	9.3	154	17	22	NEGATIVE	0.12	100	92	1	NONE
35582/57	7.5mg	FEMALE	65	YES	NO	YES	NO		3a	NO	YES	NO	NO	NO	NO	NO	NO	YES	YES	NO	NO	NO	1	NONE	64.5	24.9	30.3	18.3	12	23.4	148	70	85	7.7	89	14	10	NEGATIVE	0.08	107	59.2
73667/50	7.5mg	FEMALE	80	YES	NO	YES	NO	TVD	4	NO	NO	YES	NO	NO	NO	NO	YES	NO	NO	NO	NO	NO	2	NONE	47.6	21.2	23.6	14.1	9.6	15.5	129	59	263	10.2	70	41	17	NEGATIVE	1.57	80	7.6	2	NONE	48.1	21.4	23.9	14.2	9.7	15.6
60898/49	7.5mg	MALE	53	YES	NO	YES	NO		1	NO	YES	NO	YES	NO	NO	NO	NO	YES	YES	NO	NO	YES	1	NONE	106.1	35.5	45.6	28.1	17.5	44	131	87	230	8.4	88	50	63	NEGATIVE	0.06	86	97.1	1	NONE	107.3	35.9	45.2	28	17.2	45.7
55780/47	7.5mg	FEMALE	58	YES	NO	NO	NO		3b	NO	YES	YES	NO	NO	NO	NO	YES	NO	NO	NO	NO	NO	2	NONE	66.7	27.8	29.1	17.3	11.8	27.4	120	70	176	9.6	62	30	21	43105	2	117	35.2	2	NONE	70.2	29.2	31.2	18.7	12.5	28
43180/46	7.5mg	FEMALE	45	YES	NO	YES	NO		1	NO	NO	NO	YES	NO	NO	NO	NO	YES	YES	NO	NO	NO	1	NONE	67.9	26.5	33.5	20.8	12.7	22.4	133	86	178	7.5	67	22	23	NEGATIVE	0.15	127	110.4	1	NONE	68.3	26.7	32.5	20.2	12.3	24.1
245/50	7.5mg	FEMALE	59						1														1	NONE							197	99	124	7.6	138	22	31	NEGATIVE	0.06	161	100
40304/45	7.5mg	FEMALE	51	YES	NO	YES	YES		4	NO	NO	NO	YES	NO	NO	NO	NO	YES	NO	NO	NO	NO	2	NONE							112	65				51	95	NEGATIVE			17.32
[truncated: 95 more columns]
